# Supplementary material for: Red Blood Cell Fatty Acid Profiles Are Significantly Altered in South Australian Mild Cognitive Impairment and Alzheimer’s Disease Cases Compared to Matched Controls
Source: Int J Mol Sci. 2023 Sep 15;24(18):14164. doi: 10.3390/ijms241814164 (PMC10531649; doi:10.3390/ijms241814164)
Supplement: Supplementary file 1 [file ijms-24-14164-s001.zip]

Archive with 1 entries (1 files):
- ijms-2555701-supplementary.pdf
